# Supplementary material for: Impact of Landscape on Host–Parasite Genetic Diversity and Distribution Using the Puumala orthohantavirus–Bank Vole System
Source: Microorganisms. 2021 Jul 15;9(7):1516. doi: 10.3390/microorganisms9071516 (PMC8306195; doi:10.3390/microorganisms9071516)
Supplement: Supplementary file 1 [file microorganisms-09-01516-s001.zip]

Archive with 1 entries (1 files):
- microorganisms-1268691-supplementary.pdf
